# Supplementary material for: Targeting the differential addiction to anti-apoptotic BCL-2 family for cancer therapy
Source: Nat Commun. 2017 Jul 17;8:16078. doi: 10.1038/ncomms16078 (PMC5520052; doi:10.1038/ncomms16078)
Supplement: Supplementary Data 1 [file ncomms16078-s2.xlsx]

## Sheet: FDA panel
FDA panel	Agents
1	Abraxane
2	Arsenic trioxide
3	Axitinib
4	Azacitidine
5	Bendamustine
6	Bleomycin
7	Bortezomib
8	Bosutinib
9	Busulfan
10	Cabazitaxel
11	Capecitabine
12	Carboplatin
13	Carmustine
14	Chlorambucil
15	Cisplatin
16	Clofarabine
17	Crizotinib
18	Cyclophosphamide
19	Cytarabine
20	Dacarbazine
21	Dactinomycin
22	Dasatinib
23	Daunorubicin
24	Decitabine
25	Docetaxel
26	Doxorubicin
27	Epirubicin
28	Erlotinib
29	Etoposide
30	Everolimus
31	Floxuridine
32	Fludarabine
33	Fluorouracil
34	Gefitinib
35	Gemcitabine
36	Homoharringtonine
37	Hydroxyurea
38	Idarubicin
39	Ifosfamide
40	Imatinib
41	Irinotecan
42	Lapatinib
43	Lenalidomide
44	Lomustine
45	Mechlorethamine
46	Melphalan
47	Mercaptopurine
48	Methotrexate
49	Mitomycin C
50	Mitotane
51	Mitoxantrone
52	Nelarabine
53	Nilotinib
54	Oxaliplatin
55	Paclitaxel
56	Pazopanib
57	Pemetrexed (disodium)
58	Pentostatin
59	Procarbazine
60	Regorafenib
61	Sorafenib
62	Sunitinib
63	Tamoxifen
64	Temozolomide
65	Temsirolimus
66	Thalidomide
67	Thioguanine
68	Thiotepa
69	Topotecan
70	Tretinoin
71	Vandetanib
72	Vemurafenib
73	Vinblastine
74	Vincristine
75	Vinorelbine
76	Vorinostat
