# Supplementary material for: Targeting the differential addiction to anti-apoptotic BCL-2 family for cancer therapy
Source: Nat Commun. 2017 Jul 17;8:16078. doi: 10.1038/ncomms16078 (PMC5520052; doi:10.1038/ncomms16078)
Supplement: Supplementary Data 2 [file ncomms16078-s3.xlsx]

## Sheet: pathway inhibitor library
	Target
(-)-Epigallocatechin gallate	anti-oxidant polyphenol flavonoid
(-)-Huperzine A	acetylcholinesterase
(-)-MK 801 Maleate	Neuronal Signaling
(+)-Usniacin (D-Usnic acid)	dibenzofuran derivative
(R)-baclofen	Neuronal Signaling
17-AAG (Tanespimycin)	HSP
17-DMAG HCl (Alvespimycin)	HSP
2-Methoxyestradiol	HIF
3-Indolebutyric acid (IBA)	plant hormone
4-Methylumbelliferone (4-MU)	hyaluronic acid synthesis
5-Aminolevulinic acid hydrochloride	heme biosynthesis
5-hydroxymethyl tolterodine (PNU 200577)	AChR
5-hydroxytryptophan (5-HTP)	serotonin precursor
7-Aminocephalosporanic acid	intermediate for cephalosporin
A-674563	PI3K
A-769662	Akt, CDK, PKA
A-966492	AMPK
A66	PARP
Abacavir sulfate	Microbiology
Abiraterone (CB-7598)	P450
Abiraterone Acetate (CB7630)	P450
ABT-263 (Navitoclax)	Bcl-2
ABT-737	Bcl-2
ABT-751	Microtubule Associated
ABT-888 (Veliparib)	PARP
Acadesine	AMPK
Acarbose	anti-diabetic
Acetanilide (Antifebrin)	aniline derivative
Acetylcysteine	AChR
Acipimox	niacin derivative
ACY-1215	Epigenetics
Acyclovir (Aciclovir)	5-alpha Reductase
Adapalene	retinoid
Adefovir Dipivoxil (Preveon, Hepsera)	reverse transcriptase
Adenine	DNA/RNA Synthesis
Adenine hydrochloride	DNA/RNA Synthesis
Adenosine (Adenocard)	nucleoside
Adrucil (Fluorouracil)	DNA/RNA Synthesis
ADX-47273	GluR
AEE788 (NVP-AEE788)	EGFR, Flt, VEGFR, HER2
Aesculin (Esculin)	toxin
Afatinib (BIBW2992)	EGFR, HER2
AG-1478 (Tyrphostin AG-1478)	PARP
AG-490	EGFR
AG14361	JAK, EGFR
Agomelatine	5-HT Receptor
Albendazole (Albenza)	anti-worm
Alendronate (Fosamax)	farnesyl diphosphate synthase
Alfuzosin hydrochloride (Uroxatral)	Adrenergic Receptor
Aliskiren hemifumarate	RAAS
Alizarin	organic dye
Allopurinol (Zyloprim)	OX Receptor
Allopurinol Sodium (Aloprim)	xanthine oxidase
Alogliptin£¨SYR-322£©	protease
Aloin (Barbaloin)	tyrosinase
Altretamine (Hexalen)	anti-neoplastic
Amantadine hydrochloride (Symmetrel)	Dopamine Receptor
Amfebutamone (Bupropion)	Dopamine Receptor
AMG 900	Aurora Kinase
AMG-073 HCl (Cinacalcet hydrochloride)	CaSR
Amiloride hydrochloride (Midamor)	sodium channels
Aminocaproic acid (Amicar)	Lysine analogue
Aminophylline (Truphylline)	PDE
Amisulpride	Dopamine Receptor
Amlodipine besylate (Norvasc)	dihydropyridine calcium channel
Ammonium Glycyrrhizinate (AMGZ)	Licorice root product
Amorolfine Hydrochloride	antifungal
Amoxicillin sodium (Amox)	antibiotic
Amuvatinib (MP-470)	c-Met, c-Kit, PDGFR, Flt, c-RET
Amygdalin	glycoside
Anacetrapib (MK-0859)	Metabolism
Anastrozole	Aromatase
Andrographolide	labdane diterpenoid
Apatinib (YN968D1)	VEGFR
Apigenin	P450
Apixaban	Factor Xa
Apoptosis Activator 2	apoptosis
Aprepitant (MK-0869)	Substance P
AR-42 (HDAC-42)	HDAC
Arbutin (Uva, p-Arbutin)	tyrosinase
ARQ 197 (Tivantinib)	RTK
ARRY334543	RTK
Artemether (SM-224)	antimalarial
Artesunate	derivative of artemisinin
AS-252424	PI3K
AS-604850	PI3K
AS-605240	PI3K
AS703026	MEK
Asaraldehyde (Asaronaldehyde)	COX
Asenapine	Adrenergic Receptor, 5-HT Receptor
Asiatic acid	p38 MAPK
AST-1306	RTK
AT-406	apoptosis
AT101	apoptosis
AT7519	CDK
AT7867	Akt, S6 kinase
AT9283	Bcr-Abl, JAK, Aurora Kinase
Atazanavir	HIV protease
ATP (Adenosine-Triphosphate)	nucleoside triphosphate
Atropine	muscarinic acetylcholine receptor
Aurora A Inhibitor I	Aurora Kinase
Avasimibe (CI-1011)	P450
Axitinib	VEGFR, PDGFR, c-Kit
AZ 960	JAK
AZ628	MAPK
AZD2014	PI3K/Akt/mTOR
AZD4547	FGFR
AZD5438	CDK
AZD6244 (Selumetinib)	MEK
AZD7762	Chk
AZD8055	mTOR
AZD8330	MEK
AZD8931	EGFR, HER2
Azelastine hydrochloride (Astelin)	Histamine Receptor
Azomycin (2-Nitroimidazole)	antibiotic
Aztreonam (Azactam, Cayston)	monocyclic beta-lactam antibiotic
b-Sitosterol	P450
Baicalein	prolyl endopeptidase
Baicalin	Aurora Kinase
Barasertib (AZD1152-HQPA)	JAK/STAT
Baricitinib (LY3009104)	NF-kB
BAY 11-7082 (BAY 11-7821)	HDAC
Belinostat (PXD101)	RAAS
Benazepril hydrochloride	anti-growth
Bendamustine HCL	Dopamine Receptor
Benserazide	isoquinoline alkaloids
Berberine Hydrochloride	trihydroxybenzoic acid glycoside
Bergenin (Cuscutin)	glucocorticoid steroid
Betamethasone Dipropionate (Diprolene)	glucocorticoid steroid
Betamethasone valerate (Betnovate)	glucocorticoid steroid
Betapar (Meprednisone)	AChR
Bethanechol chloride	mTOR, PI3K
BEZ235 (NVP-BEZ235)	FGFR
BGJ398 (NVP-BGJ398)	PLK
BI 2536	PLK
BI6727 (Volasertib)	antibiotic
Biapenem	VEGFR, PDGFR, FGFR
BIBF1120 (Vargatef)	Thrombin
BIBR 953 (Dabigatran etexilate, Pradaxa)	anticoagulant
BIBR-1048 (Dabigatran)	Telomerase
BIBR1532	Androgen Receptor, P450
Bicalutamide (Casodex)	HSP
BIIB021	terpenic trilactone
Bilobalide	prostaglandin analog
Bimatoprost	flavonoid
Biochanin A (4-Methylgenistein)	p38 MAPK
BIRB 796 (Doramapimod)	Adrenergic Receptor
Bisoprolol	MEK
BIX 02188	Epigenetics
BIX01294	PI3K
BKM120 (NVP-BKM120)	DNA/RNA Synthesis
Bleomycin sulfate	c-Met
BMS 777607	c-Met, VEGFR
BMS 794833	cell cycle
BMS-265246	EGFR, HER2
BMS-599626 (AC480)	Integrase
BMS-707035	Gamma-secretase
BMS-708163 (Avagacestat)	HCV Protease
BMS-790052	gp120/CD4
BMS-806 (BMS 378806)	5-HT Receptor
BMY 7378	Proteasome
Bortezomib (Velcade)	GPCR & G Protein
Bosentan Hydrate	Src
Bosutinib (SKI-606)	5-HT Receptor
BRL-15572	CDK
BS-181 HCl	phytosterol
Budesonide	glucocorticoid steroid
Bumetanide	loop diuretic
Bupivacaine hydrochloride (Marcain)	cAMP production
Busulfan (Myleran, Busulfex)	antineoplastic
Butylscopolamine bromide (Scopolamine butylb
BX-795	PI3K/Akt/mTOR
BX-912	PI3K/Akt/mTOR
BYL719	PI3K/Akt/mTOR
Caffeic acid	hydroxycinnamic acid
CAL-101 (GS-1101)	PI3K
Camostat Mesilate (FOY-305)	protease
Camptothecin	Topoisomerase
Canagliflozin	GPCR & G Protein
Candesartan cilexetil (Atacand)	Ang II receptor
Capecitabine (Xeloda)	DNA/RNA Synthesis
Capsaicin	active component of chili peppers
Carbamazepine (Carbatrol)	sodium channel
Carbidopa	aromatic-L-amino-acid decarboxylase
Carboplatin	DNA/RNA Synthesis
Carmofur	Antimetabolites
CCT128930	Akt
CCT129202	Aurora Kinase
CCT137690	cell cycle
Cediranib (AZD2171)	VEGFR, Flt
Cefdinir (Omnicef)	antibiotic
Cefditoren pivoxil	5-alpha Reductase
Cefprozil hydrate (Cefzil)	antibiotic
Ceftiofur hydrochloride	cephalosporin
Celecoxib	COX
CEP33779	JAK/STAT
Cetirizine Dihydrochloride
Chenodeoxycholic acid	Histamine Receptor
CHIR-99021 (CT99021)	bile acid
Chloramphenicol (Chloromycetin)	GSK-3α/β
Chlorogenic acid	An orally-active antineoplastic aromatic nitrogen mustard.
Chlorothiazide	antimicrobial
Chloroxine	hydroxycinnamic acid
Chlorpromazine (Sonazine)	diuretic
Chlorprothixene	antibacterial
Chrysin	flavone
Chrysophanic acid (Chrysophanol)	EGFR, mTOR
CI-1033 (Canertinib)	EGFR, HER2
CI-1040 (PD184352)	MEK
CI994 (Tacedinaline)	Epigenetics
Cilnidipine	Calcium Channel
Cilomilast (SB-207499)	PDE
Cilostazol	PDE
Cimetidine (Tagamet)	histamine H2 receptors
Cinchonidine	alkaloid
Ciprofibrate	PPAR
Cisplatin	DNA/RNA Synthesis
Cladribine	DNA/RNA Synthesis
Clarithromycin (Biaxin, Klacid)	P450
Clemastine Fumarate	Histamine Receptor
Clindamycin hydrochloride (Dalacin)	antibiotic
Clinofibrate	RAAS
Clofarabine	DNA/RNA Synthesis
Clofibrate (Atromid-S)	fibric acid derivative
Clomifene citrate (Serophene)	Estrogen/progestogen Receptor
Clomipramine hydrochloride (Anafranil)	5-HT Receptor
Clonidine hydrochloride (Catapres)	Adrenergic Receptor
Clopidogrel (Plavix)	P2 Receptor
Clorsulon	8-phosphoglycerate kinase and phospho-glyceromutase
Clotrimazole (Canesten)	antifungal
Cloxacillin sodium	semi-synthetic penicillin
Clozapine (Clozaril)	5-HT Receptor
Coenzyme Q10(CoQ10)	electron transport chain
Cortisone acetate (Cortone)	glucocorticoid
CP-466722	ATM
CP-724714	EGFR, HER2
CP-91149	Phosphorylase
CPI-613	Metabolism
Crenolanib (CP-868596)	PDGFR
Crizotinib (PF-02341066)	c-Met, ALK
Cryptotanshinone	STAT
Crystal violet	triarylmethane dye
CTEP	Neuronal Signaling
CUDC-101	HDAC, EGFR, HER2
Curcumol	anti-neoplastic
CX-4945	PKC
CYC116	Aurora Kinase, VEGFR
Cyclopamine	Hedgehog
Cyclosporin A (Cyclosporine A)	immunosuppressant
Cyclovirobuxin D (Bebuxine)	Buxus microphylla extract
Cyt387	JAK
CYT997	Microtubule Associated
Cytarabine	DNA/RNA Synthesis
Cytisine (Baphitoxine, Sophorine)	nicotinic acetylcholine receptor
D-Mannitol (Osmitrol)	MAPK
Dabrafenib (GSK2118436)	DNA/RNA Synthesis
Dacarbazine (DTIC-Dome)	isoflavone
Daidzein	Metabolism
Dalcetrapib£¨JTT-705£©	Proteasome, HCV Protease
Danoprevir	Aurora Kinase, FGFR, Bcr-Abl, c-RET, Src
Danusertib (PHA-739358)	Microbiology
Dapivirine	5-HT Receptor
Dapoxetine hydrochloride (Priligy)	Gamma-secretase, Beta Amyloid
DAPT (GSI-IX)	antibiotic
Daptomycin	Src, Bcr-Abl, c-Kit
Dasatinib (BMS-354825)	Bcr-Abl
DCC-2036 (Rebastinib)	Bcr-Abl
DCC-2036 (Rebastinib)	DNA/RNA Synthesis
Decitabine	glucocorticoid
Deflazacort (Calcort)	mTOR
Deforolimus (Ridaforolimus)	Androgen Receptor
Dehydroepiandrosterone (DHEA)	androgen receptor
DEPO-TESTOSTERONE (testosterone	corticosteroid
Desonide	IL Receptor
Dexamethasone	Neuronal Signaling
Dexmedetomidine	cardioprotective
Dexrazoxane Hydrochloride	monosaccharide
Dextrose (D-glucose)	COX
Diclofenac	reverse transcriptase
Didanosine (Videx)	androgen receptor
Dihydroartemisinin (DHA)	antioxidant
Dihydromyricetin (Ampeloptin)	CDK
Dinaciclib (SCH727965)	anti-neoplastic
Dioscin (Collettiside III)	progesterone synthesis
Diosgenin	flavonoid
Diosmetin (Luteolin 4-methyl ether)	flavonoid
Diosmin	histamine H1
Diphenhydramine HCl (Benadryl)	phosphodiesterase
Dipyridamole (Persantine)	antialcoholism
Disulfiram (Antabuse)	mixture of sodium valproate and valproic acid
Divalproex sodium	Neuronal Signaling
Dizocilpine (MK 801)	quaternary ammonium
DL-Carnitine hydrochloride	diuretic
Docetaxel (Taxotere)	Microtubule Associated
Domperidone (Motilium)	Dopamine Receptor
Donepezil HCl (Aricept)	AChR
Dopamine hydrochloride (Inotropin)	Dopamine Receptor
Doripenem Hydrate	antibiotic
Dorzolamide HCL	Carbonic Anhydrase
Dovitinib (TKI-258)	multi kinase inhibitor
Doxazosin mesylate	Adrenergic Receptor
Doxorubicin (Adriamycin)	Topoisomerase
Drospirenone	Estrogen/progestogen Receptor
Droxinostat	HDAC
Dutasteride	5-alpha Reductase
Dyphylline (Dilor)	PDE
E7080 (Lenvatinib)	VEGFR
Ecdysone	steroidal prohormone
Econazole nitrate (Spectazole)	antifungal
Eltrombopag (SB-497115-GR)	c-mpl (TpoR) receptor
Elvitegravir (GS-9137)	Integrase
Emodin	purgative resin
Emtricitabine (Emtriva)	NART
Enalapril maleate (Vasotec)	Opioid Receptor
Enalaprilat dihydrate	RAAS
ENMD-2076	Flt, Aurora Kinase, VEGFR
Enoxolone (Glycyrrhetin)	triterpenoid
Entacapone	Epigenetics
Entecavir hydrate	antiviral
Entinostat (MS-275, SNDX-275)	HDAC
Enzastaurin (LY317615)	PKC
Epinephrine bitartrate (Adrenalinium)	Adrenergic Receptor
Epirubicin Hydrochloride	Topoisomerase
Eplerenone	aldosterone
Epothilone A	Microtubule Associated
Epothilone B (EPO906)	Microtubule Associated
Erdosteine	mucolytic
Ergosterol	provitamin
Erlotinib HCl	EGFR
Erythromycin (E-Mycin)	antibiotic
Esomeprazole sodium (Nexium)	ATPase
Estradiol	estrogen receptor
Estrone	estrogen receptor
Ethinyl Estradiol	estrogen receptor
Ethionamide	antibiotic
Etodolac (Lodine)	COX
Etomidate	GABA Receptor
Etoposide (VP-16)	Topoisomerase
Etravirine (TMC125)	Microbiology
Evacetrapib (LY2484595)	Metabolism
Everolimus (RAD001)	mTOR
Evista (Raloxifene Hydrochloride)	Estrogen/progestogen Receptor
Evodiamine (Isoevodiamine)	alkaloid
EX 527	Sirtuin
Exemestane	Aromatase
Ezetimibe (Zetia)	cholesterol
Fasudil HCl (HA-1077)	ROCK
Febuxostat (Uloric)	xanthine oxidase
Felodipine (Plendil)	calcium channel
Fenbendazole (Panacur)	anthelmintic
Fenofibrate (Tricor, Trilipix)	fibric acid derivative
Fenoprofen calcium	anti-inflammatory
Fesoterodine fumarate (Toviaz)	AChR
FG-4592	angiogenesis
Finasteride	5-alpha Reductase
Fisetin (Fustel)	sirtuin
Flavopiridol (Alvocidib)	CDK
Flavopiridol hydrochloride	CDK
Fleroxacin (Quinodis)	antibiotic
Floxuridine	DNA/RNA Synthesis
Fluconazole	antifungal
Flucytosine (Ancobon)	antifungal
Fludarabine (Fludara)	STAT, DNA/RNA Synthesis
Fludarabine Phosphate (Fludara)	DNA/RNA Synthesis
Flumazenil	GABA Receptor
Fluocinonide (Vanos)	glucocorticoid
Fluoxetine HCl	5-HT Receptor
Flurbiprofen (Ansaid)	NSAID
Fluvastatin sodium (Lescol)	HMG-CoA Reductase
Foretinib (GSK1363089, XL880)	c-Met, VEGFR
Formestane	Aromatase
Formononetin (Formononetol)	estrogen receptor
Forskolin	GPCR & G Protein
Ftorafur	DNA/RNA Synthesis
Fudosteine	MUC5AC mucin hypersecretion
Fulvestrant (Faslodex)	Estrogen/progestogen Receptor
Fumalic acid (Ferulic acid)	hydroxycinnamic acid
Furosemide (Lasix)	diuretic
Gabapentin (Neurontin)	GABA Receptor
Gabapentin Hydrochloride	GABA Receptor
Gabexate mesylate	protease
Gadodiamide (Omniscan)	contrast agent
Gallamine triethiodide (Flaxedil)	AChR
Gastrodin (Gastrodine)	polyphenol
Gatifloxacin	antibiotic
GDC-0068	PI3K/Akt/mTOR
GDC-0879	Raf
GDC-0941	PI3K
GDC-0980 (RG7422)	mTOR, PI3K
Gefitinib (Iressa)	EGFR
Geldanamycin	HSP
Gemcitabine HCl (Gemzar)	DNA/RNA Synthesis
Gemfibrozil (Lopid)	lipid
Genistein	natural product
Gentamycin sulfate (Gentacycol)	antibiotic
Gestodene	Estrogen/progestogen Receptor
Glimepiride	DPP-4
Glipizide (Glucotrol)	antidiabetic
Glyburide (Diabeta)	antidiabetic
Glycyrrhizic acid	anti-inflammatory
GNF-2	angiogenesis
Go 6983	TGF-beta/smad
Golvatinib (E7050)	RTK
Gossypol	5-alpha Reductase
Gramine	indole alkaloid
Granisetron HCl	5-HT Receptor
GSK1059615	PI3K, mTOR
GSK1120212 (Trametinib)	MEK
GSK1838705A	IGF-1, ALK
GSK1904529A	IGFR
GSK2126458	PI3K, mTOR
GSK256066	PDE
GSK2636771	PI3K/Akt/mTOR
GSK429286A	ROCK
GSK461364	PLK
Guaifenesin (Guaiphenesin)	expectorant
GW 4064	others
GW 791343 hydrochloride
GW-842166X
GW3965 HCl	TGF-beta/smad
GW788388	GPCR & G Protein
GW9662	DNA damage
Gynostemma Extract	saponin
Haloperidol (Haldol)	antipsychotic
Hematoxylin (Hydroxybrazilin)	coloring compound
Hesperadin	Aurora Kinase
Hesperetin	Histamine Receptor
Hesperidin	flavanone glycoside
Hexestrol (Bibenzyl)	Estrogen/progestogen Receptor
HMN-214	PLK
Honokiol	Akt, MEK
Hordenine	antibiotic
Hydralazine hydrochloride	smooth muscle relaxant
Hydrochlorothiazide	diuretic
Hydrocortisone (Cortisol)	glucocorticoid
Hydroxyurea (Cytodrox)	antineoplastic
Hyodeoxycholic acid (HDCA)	bile acid
Ibuprofen (Advil)	COX
Ibuprofen Lysine (NeoProfen)	COX
IC-87114	PI3K
Icariin	PDE
ICG-001	Wnt/beta-catenin
Idarubicin HCl	Topoisomerase
Ifosfamide	DNA/RNA Synthesis
IKK-16	NF-kB
Iloperidone (Fanapt)	antipsychotic
Imatinib (Gleevec)	PDGFR
Imatinib Mesylate	PDGFR, c-Kit, Bcr-Abl
IMD0354	NF-kB
Imiquimod	immune activity
INCB28060	RTK
Indapamide (Lozol)	diuretic
Indirubin	GSK-3
Indole-3-carbinol	glucosinolate glucobrassicin
Indomethacin (Indocid, Indocin)	NSAID
Iniparib (BSI-201)	PARP
INK 128	mTOR
INO-1001	PARP
IOX2	angiogenesis
Ipratropium bromide	muscarinic
Irbesartan (Avapro)	RAAS
Irinotecan	Topoisomerase
Irinotecan HCl Trihydrate (Campto)	Topoisomerase
Isoconazole nitrate (Travogen)	antifungal
Isoliquiritigenin	flavonoid
Isoniazid (Tubizid)	Angiogenesis
Isoprenaline hydrochloride	Adrenergic Receptor
Isotretinoin	Hydroxylase
Ispinesib (SB-715992)	Kinesin
ITF2357 (Givinostat)	HDAC
Itraconazole (Sporanox)	antifungal
Ivacaftor (VX-770)	CFTR
Ivermectin	antiparasitic
JNJ 26854165 (Serdemetan)	p53
JNJ-26481585	HDAC
JNJ-38877605	c-Met
JNJ-7706621	CDK, Aurora Kinase
Kaempferol	flavonol
Ketanserin (Vulketan Gel)	5-HT Receptor
Ketoconazole	P450
Ketoprofen (Actron)	COX
Ketorolac (Toradol)	COX
Ki16198	GPCR & G Protein
Ki8751	VEGFR, c-Kit, PDGFR
Kinetin (6-Furfuryladenine)	cytokinin
KRN 633	VEGFR, PDGFR
Ku-0063794	mTOR
KU-55933	ATM
KU-60019	ATM
KW 2449	Flt, Bcr-Abl, Aurora Kinase
KX2-391	Src
L (+)-Rhamnose Monohydrate	deoxy sugar
L-Adrenaline (Epinephrine)	catecholamine
L-Ascorbyl 6-palmitate	reverse transcriptase
L-carnitine (Levocarnitine)	Proton Pump
L-Glutamine	EGFR, HER2
Lamivudine (Epivir)	anti-inflammatory
Lansoprazole	HDAC
Lapatinib Ditosylate (Tykerb)	ascorbic acid
Lappaconite Hydrobromide	amino acid
LAQ824 (NVP-LAQ824, Dacinostat)	Smoothened
LDE225 (NVP-LDE225, Erismodegib)	TGF-beta/Smad
LDN193189	Immunosuppressant
Leflunomide	TNF-alpha
Lenalidomide	Aromatase
Letrozole	folic acid
Leucovorin Calcium	Angiogenesis
Levamisole Hydrochloride (Ergamisol)	dopamine
Levodopa (Sinemet)	antibacterial
Levofloxacin (Levaquin)	progestogen receptor
Levonorgestrel (Levonelle)	amino acid
Lidocaine (Alphacaine)	Histamine Receptor
Limonin	furanolactone
Linagliptin (BI-1356)	protease
Lincomycin hydrochloride (Lincocin)	lincomycin
Linezolid (Zyvox)	antibiotic
Linifanib (ABT-869)	PDGFR, VEGFR
Linsitinib (OSI-906)	IGFR
Lomefloxacin hydrochloride (Maxaquin)	antibiotic
Lomustine (CeeNU)	anti-neoplastic
Lonafarnib (SCH66336)	Metabolism
Loperamide hydrochloride	Opioid Receptor
Lopinavir (ABT-378)	HIV Protease
Loratadine	Histamine Receptor
Loteprednol etabonate	corticosteroid
Luteolin	PDE
LY2109761	TGF-beta/smad
LY2157299	TGF-beta/Smad
LY2228820	p38 MAPK
LY2603618 (IC-83)	Chk
LY2784544	JAK
LY2886721	anti-Alzheimer
LY294002	PI3K
LY2940680	Stem Cell & Wnt
LY310762	5-HT Receptor
LY364947	TGF-beta/smad
LY500307 (Erteberel)	Estrogen/progestogen Receptor
Magnolol	lignan
Manidipine (Manyper)	Calcium Channel
Manidipine dihydrochloride (CV-4093)	Calcium Channel
Maprotiline hydrochloride	Reuptake inhibitor
Maraviroc	CCR5
Masitinib (AB1010)	c-Kit, PDGFR, FGFR, FAK
Matrine ((+)-Matrine)	Opioid Receptor
MC1568	HDAC
Megestrol Acetate	Androgen Receptor
Mercaptopurine	DNA/RNA Synthesis
Mesalamine (Lialda)	anti-inflammatory
Mesna (Uromitexan, Mesnex)	anti-hemorrhagic cystitis
Mestranol	estrogen receptor
Metformin hydrochloride (Glucophage)	anti-diabetic
Methacycline hydrochloride (Physiomycine)	antibiotic
Methazolastone	DNA damage
Methimazole (Tapazole, Northyx)	antithyroid
Methocarbamol (Robaxin)	muscle relaxant
Methoxsalen (Oxsoralen)	furocoumarin
Methyl-Hesperidin	flavonoid
Methylprednisolone	corticosteroid
Metolazone (Zaroxolyn)	diuretic
MG-132	Proteasome
MGCD-265	c-Met, VEGFR, Tie-2
Mianserin hydrochloride	Histamine Receptor
Miconazole (Monistat)	antifungal
Miconazole nitrate	antifungal
Milrinone (Primacor)	ATPase
Miltefosine (Hexadecylphosphocholine)	PI3K/Akt/mTOR
Minoxidil	Lysyl Hydroxylase
Mitoxantrone Hydrochloride	antineoplastic antibiotic
Mizoribine (Bredinin)	DNA/RNA Synthesis
MK-0752	Gamma-secretase
MK-1775	PI3K/Akt/mTOR
MK-2048	Microbiology
MK-2206 dihydrochloride	Akt
MK-2461	RTK
MK-5108 (VX-689)	CGRP Receptor
MK-8245	cell cycle
MK3207 HCl	Metabolism
ML130	NF-kB
MLN0905	cell cycle
MLN2238	Proteasome
MLN8237 (Alisertib)	Aurora Kinase
MLN9708	Proteasome
Mocetinostat (MGCD0103)	HDAC
Monensin sodium salt (Coban)	antibiotic
Monobenzone (Benoquin)	depigmentation
Morin hydrate (Aurantica)	dye
Moroxydine	antiviral
Motesanib Diphosphate	VEGFR, PDGFR, c-Kit
Moxifloxacin hydrochloride	Topoisomerase
MRS 2578	Neuronal Signaling
Mubritinib (TAK 165)	HER2
Mycophenolate mofetil (CellCept)	Dehydrogenase
Mycophenolic (Mycophenolate)	immunosuppressant
Myricetin (Cannabiscetin)	flavonol
Myricitrin (Myricitrine)	nitric oxide and PKC
Naftopidil (Flivas)	Adrenergic Receptor
Naftopidil Dihydrochloride	Adrenergic Receptor
Nalidixic acid (NegGram)	antimicrobial
Naphazoline hydrochloride (Naphcon)	Adrenergic Receptor
Naringin (Naringoside)	flavanone
Naringin Dihydrochalcone (Naringin DC)	sweetener
Natamycin (Pimaricin)	antifungal
Nateglinide (Starlix)	Potassium Channel
Nebivolol (Bystolic)	Adrenergic Receptor
Nefiracetam (Translon)	GABA Receptor
Nelarabine (Arranon)	DNA/RNA Synthesis
Neohesperidin	antioxidant
Neohesperidin dihydrochalcone (Nhdc)	sweetener
Neomycin sulfate	antibiotic
Neostigmine bromide (Prostigmin)	AChR
Nepafenac	NSAID
Neratinib (HKI-272)	HER2, EGFR
Nevirapine (Viramune)	reverse transcriptase
Niacin (Nicotinic acid)	vitamine B
Niclosamide (Niclocide)	JAK/STAT
Nicorandil (Ikorel)	potassium channel
Nicotinamide (Niacinamide)	vitamine
Nilotinib (AMN-107)	Bcr-Abl
Nimodipine (Nimotop)	calcium channel
Nisoldipine (Sular)	calcium channel
Nitazoxanide (Alinia, Annita)	antiprotozoal
Nitrofurazone (Nitrofural)	antimicrobial
Nizatidine	histamine H2-receptor
Nobiletin (Hexamethoxyflavone)	flavonoid
Norfloxacin (Norxacin)	antibiotic
Novobiocin sodium (Albamycin)	DNA gyrase
NPI-2358 (Plinabulin)	VDA
NSC 74859 (S3I-201)	STAT
NSC-207895 (XI-006)	p53, Mdm2, DNA/RNA Synthesis
NU7441(KU-57788)	DNA-PK, PI3K
Nutlin-3	mdm2
NVP-ADW742	IGF-1R
NVP-AEW541	IGF-1R
NVP-BEP800	HSP
NVP-BHG712	VEGFR, Src, Raf, Bcr-Abl
NVP-BSK805	JAK
Nystatin (Mycostatin)	PI3K, Akt, mTOR
Obatoclax mesylate (GX15-070)	Bcl-2
Ofloxacin (Floxin)	Topoisomerase
Olanzapine (Zyprexa)	5-HT Receptor, Dopamine Receptor
Olaparib (AZD2281)	PARP
Oleanolic Acid (Caryophyllin)	triterpenoid
Olopatadine hydrochloride (Opatanol)	Histamine Receptor
Omecamtiv mecarbil (CK-1827452)	ATPase
Omeprazole (Prilosec)	Proton Pump, ATPase
ON-01910	PLK
Oridonin (Isodonol)	diterpenoid
Orlistat (Alli, Xenical)	lipase
Orotic acid (6-Carboxyuracil)	pyrimidine metabolism
OSI-027	mTOR
OSI-420 (Desmethyl Erlotinib)	EGFR
OSI-930	c-Kit, VEGFR
Osthole (Osthol)	coumarin
Oxaliplatin (Eloxatin)	DNA/RNA Synthesis
Oxybutynin (Ditropan)	anticholinergic
Oxymatrine (Matrine N-oxide)	quinolizidine alkaloid
Oxymetazoline hydrochloride	Adrenergic Receptor
Oxytetracycline (Terramycin)	antibiotic
Ozagrel	Factor Xa
PAC-1	apoptosis
Paclitaxel (Taxol)	Microtubule Associated
Paeonol (Peonol)	antimutagenic
Paliperidone (Invega)	antipsychotic
Palmatine chloride	protoberberine alkaloid
Pancuronium (Pavulon)	AChR
Panobinostat	HDAC
Parthenolide ((-)-Parthenolide)	sesquiterpene lactone
Pazopanib HCl	VEGFR, PDGFR, c-Kit
PCI-24781	HDAC
PCI-32765 (Ibrutinib)	Src
PCI-34051	Epigenetics
PD 0332991 (Palbociclib) HCl	CDK
PD0325901	MEK
PD153035 HCl	EGFR
PD318088	MEK
PD98059	MEK
Pelitinib (EKB-569)	EGFR
Pemetrexed	DHFR, DNA/RNA Synthesis
Perindopril Erbumine (Aceon)	RAAS
PF 477736	cell cycle
PF 573228	angiogenesis
PF-00562271	FAK
PF-04217903	c-Met
PF-04691502	mTOR, PI3K, Akt
PF-04929113 (SNX-5422)	HSP
PF-05212384 (PKI-587)	mTOR, PI3K
PF-3845	FAAH
PF-5274857	Stem Cell & Wnt
PF-562271	angiogenesis
PFI-1	BET/BRDs
PH-797804	p38 MAPK
PHA-665752	c-Met
PHA-680632	Aurora Kinase
PHA-767491	cell cycle
PHA-793887	CDK
PHA-848125	cell cycle
Phenformin hydrochloride	AMPK
Phenylbutazone (Butazolidin, Butatron)	NSAID
Phenytoin (Lepitoin)	Sodium Channel
Phenytoin sodium (Dilantin)	Sodium Channel
Phloretin (Dihydronaringenin)	polyphenol
Phlorizin (Phloridzin)	phloretin
PI-103	DNA-PK, PI3K, mTOR
Piceatannol	angiogenesis
Pifithrin-¦Á	apoptosis
PIK-293	PI3K
PIK-294	PI3K
PIK-75	PI3K, DNA-PK
PIK-90	PI3K
PIK-93	PI3K, VEGFR
Pimobendan (Vetmedin)	PDE
Piperine (1-Piperoylpiperidine)	alkaloid
Pirfenidone	TGF-beta/smad
Piroxicam (Feldene)	COX
Pitavastatin calcium (Livalo)	statin
PKI-402	PI3K
Plerixafor 8HCl (DB06809)	GPCR & G Protein
PLX-4720	Raf
PNU-120596	AChR
Polydatin(Piceid)	resveratrol
Pomalidomide	TNF-alpha, COX
Ponatinib (AP24534)	Bcr-Abl, VEGFR, FGFR, PDGFR, Flt
Posaconazole	antifungal
Potassium iodide	thyroid blockade
PP-121	DNA-PK, mTOR, PDGF
PP242	mTOR
PQ 401	RTK
Pramipexole dihydrochloride monohydrate	D2S, D2L, D3, D4, receptor
Prasugrel (Effient)	P2 Receptor
Prednisolone (Hydroretrocortine)	glucocorticoid
Prednisolone acetate (Omnipred)	corticosteroid
Prednisone (Adasone)	corticosteroid
Prilocaine	anesthetic
Primidone (Mysoline)	anticonvulsant
Progesterone (Prometrium)	Progesterone receptor
Prucalopride	Neuronal Signaling
Puerarin (Kakonein)	5-HT2C receptor
Pyrazinamide (Pyrazinoic acid amide)	anti-tuberculosis
Pyridostigmine Bromide (Mestinon)	AChR
Pyrimethamine	dihydrofolate reductase
Quercetin (Sophoretin)	PI3K, PKC, Src, Sirtuin
Quercetin dihydrate (Sophoretin)	flavonol
Quetiapine fumarate (Seroquel)	Dopamine Receptor
Quinine hydrochloride dihydrate	antipyretic, antimalarial, analgesic
Quizartinib (AC220)	Flt
R406	Syk, Flt
R406 (free base)	Syk
R935788 (Fostamatinib disodium, R788)	Syk
Racecadotril (Acetorphan)	Opioid Receptor
RAF265 (CHIR-265)	Raf, VEGFR
Raf265 derivative	VEGFR, Raf
Raltegravir (MK-0518)	Integrase
Raltitrexed (Tomudex)	DNA/RNA Synthesis
Ramelteon (TAK-375)	melatonin receptor
Ramipril (Altace)	RAAS
Ranitidine (Zantac)	histamine H2-receptor
Ranolazine (Ranexa)	antianginal
Ranolazine dihydrochloride	Calcium Channel
Rapamycin (Sirolimus)	mTOR
Rasagiline mesylate	Metabolism
Regorafenib (BAY 73-4506)	c-Kit, Raf, VEGFR
Repaglinide	Potassium Channel
Reserpine	antipsychotic and antihypertensive
Resveratrol	Sirtuin
RG108	Epigenetics
RGD (Arg-Gly-Asp) Peptides	Microbiology
Rhein (Monorhein)	rhubarb
Rheochrysidin (Physcione)	anti-inflammatory
Ribavirin (Copegus)	anti-viral
Riboflavin (Vitamin B2)	vitamin
Rifabutin (Mycobutin)	antibiotic
Rifapentine (Priftin)	antibiotic
Rifaximin (Xifaxan)	antibiotic
Riluzole (Rilutek)	Sodium Channel
Rimonabant (SR141716)	GPCR & G Protein
Risedronate sodium	bisphosphonate
Risperidone (Risperdal)	5-HT Receptor
RITA (NSC 652287)	apoptosis
Ritodrine hydrochloride (Yutopar)	Adrenergic Receptor
Ritonavir	HIV Protease
Rivaroxaban (Xarelto)	Factor Xa
Rizatriptan Benzoate (Maxalt)	5-HT Receptor
RO4929097	Y-Secretase
Rocuronium bromide	AChR
Roscovitine (Seliciclib, CYC202)	CDK
Rosiglitazone (Avandia)	PPAR
Rosiglitazone maleate	PPAR
RS-127445	5-HT Receptor
Rucaparib (AG-014699 , PF-01367338)	PARP
Rufinamide (Banzel)	Sodium Channel
Rupatadine Fumarate	Neuronal Signaling
Rutaecarpine (Rutecarpine)	alkaloid
Rutin (Rutoside)	flavonol
S-(+)-Rolipram	PDE
S/GSK1349572 (GSK1349572)	Integrase
Salbutamol sulfate (Albuterol)	Adrenergic Receptor
Salicin (Salicoside, Salicine)	anti-inflammatory
Salidroside (Rhodioloside)	anti-growth
Saracatinib (AZD0530)	Src, Bcr-Abl
SB 202190	p38 MAPK
SB 203580	p38 MAPK
SB 216763	GSK-3
SB 431542	TGF-beta/Smad
SB 525334	TGF-beta/Smad
SB 743921	Kinesin
SB-505124	TGF-beta/smad
SB590885	MAPK
SB939 (Pracinostat)	HDAC
Sclareol	bicyclic diterpene alcohol
Sclareolide (Norambreinolide)	sesquiterpene
Scopolamine hydrobromide	muscarinic acetylcholine receptor
Secnidazole (Flagentyl)	antimicotic
Semagacestat (LY450139)	Gamma-secretase
Sesamin (Fagarol)	lignan
SGI-1776 free base	Pim
SGX-523	c-Met
Shikimic acid (Shikimate)	aromatic amino acid biosynthesis
Sildenafil citrate	PDE
Silibinin (Silybin)	antioxidant
Silymarin (Silybin B)	antioxidant
Simvastatin (Zocor)	statin
Sinomenine (Cucoline)	Olthers
Sirtinol	Epigenetics
Sitagliptin phosphate monohydrate	DPP-4
SMI-4a	JAK/STAT
SNS-032 (BMS-387032)	CDK
SNS-314	Aurora Kinase
SNX-2112	HSP
Sodium butyrate	HDAC
Sodium Danshensu	P450
Sodium orthovanadate	ATPase
Sophocarpine	HERG
Sorafenib (Nexavar)	VEGFR, PDGFR, Raf
Sorbitol (Glucitol)	sugar alcohol
Sotalol (Betapace)	Adrenergic Receptor
Sotrastaurin (AEB071)	TGF-beta/smad
SP600125	JNK
Spectinomycin hydrochloride	antibiotic
SRT1720	SIRT
Stavudine	Reverse Transcriptase
Stigmasterol (Stigmasterin)	Progesterone receptor
Streptozotocin (Zanosar)	DNA/RNA Synthesis
SU11274	c-Met
Sulfadiazine	antibiotic
Sulfameter (Bayrena)	antibiotic
Sulfamethoxazole	antibiotic
Sulfanilamide	antibiotic
Sulfisoxazole	antibiotic
Sulindac (Clinoril)	anti-inflammatory
Sumatriptan succinate	5-HT Receptor
Sunitinib Malate (Sutent)	VEGFR, PDGFR, c-Kit, Flt
Synephrine (Oxedrine)	Androgen Receptor
T0070907	DNA damage
Tadalafil (Cialis)	PDE
TAE684 (NVP-TAE684)	ALK
TAK 715	MAPK
TAK-285	RTK
TAK-733	MEK
TAK-875	GPR
TAK-901	Aurora Kinase
TAME	APC
Tamoxifen Citrate (Nolvadex)	Estrogen/progestogen Receptor
Tandutinib (MLN518)	Flt
Tangeretin (Tangeritin)	flavonoid
Tanshinone I	antioxidant
Tanshinone IIA (Tanshinone B)	antioxidant
Taurine	amino sulfonic acid
Taxifolin (Dihydroquercetin)	flavanono
Tazarotene (Avage)	retinoid
Telatinib (BAY 57-9352)	VEGFR, PDGFR, c-Kit
Telbivudine (Sebivo, Tyzeka)	antiviral
Telmisartan (Micardis)	angiotensin II receptor
Temsirolimus (Torisel)	mTOR
Teniposide (Vumon)	topoisomerase II
Tenofovir (Viread)	Reverse Transcriptase
Tenovin-1	apoptosis
Terbinafine (Lamisil, Terbinex)	antifungal
Terbinafine hydrochloride (Lamisil)	antifungal
Testosterone propionate (Agovir	androgen receptor
Tetracaine hydrochloride (Pontocaine)	Calcium Channel
Tetrahydropapaverine hydrochloride	dopamine
Tetrandrine (Fanchinine)	Calcium Channel
TG 100713	PI3K/Akt/mTOR
TG100-115	PI3K
TG101209	Flt, JAK, c-RET
TG101348 (SAR302503)	JAK2
TGX-221	PI3K
Thalidomide	anti-angiogenic and oxidative stress-inducing
Theobromine (3,7-Dimethylxanthine)	vasodilator
Thioguanine	antimetabolite
Tie2 kinase inhibitor	kinase inhibitor
Tiotropium Bromide (Spiriva, BA 679BR)	AChR
Tiotropium Bromide hydrate	AChR
Tioxolone	Carbonic Anhydrase
Tipifarnib (Zarnestra)	Farnesyltransferase, Ras
Tivozanib (AV-951)	VEGFR, c-Kit, PDGFR
Tofacitinib citrate (CP-690550 citrate)	JAK
Tolterodine tartrate (Detrol LA)	AChR
Topiramate	Carbonic Anhydrase
Topotecan HCl	Topoisomerase
Toremifene Citrate (Fareston, Acapodene)	estrogen receptor
Torin 1	mTOR
Torin 2	PI3K/Akt/mTOR
Torsemide (Demadex)	diuretic
Tosedostat (CHR2797)	Aminopeptidase
TPCA-1	NF-kB
Tranilast (SB 252218)	antiallergic
Trazodone hydrochloride (Desyrel)	5-HT Receptor
Tretinoin (Aberela)	anti-acne
Triamcinolone (Aristocort)	glucocorticoid
Triamcinolone Acetonide	triamcinolone
Trichostatin A (TSA)	HDAC
Trifluridine (Viroptic)	antiviral
Trilostane	Dehydrogenase
Tropisetron	5-HT3 receptor and α7-nicotinic receptor
Trospium chloride (Sanctura)	AChR
Troxerutin	flavonol
TSU-68	VEGFR, PDGFR , FGFR
Tubastatin A hydrochloride	HDAC
TW-37	Bcl-2
Tyrphostin AG 879 (AG 879)	RTK
U-104	MEK
U0126-EtOH (UO126 EtOH)	Metabolism
URB597	FAAH
Uridine	DNA damage
Ursodiol (Actigal Urso)	cholesterol
Ursolic acid (Malol)	triterpene acid
Valsartan (Diovan)	RAAS
Vandetanib (Zactima)	VEGFR
Vanillylacetone	flavor additive
Vardenafil (Vivanza)	PDE
Vatalanib dihydrochloride (PTK787)	VEGFR, c-Kit, Flt
VE-821	DNA damage
Venlafaxine	b-raf
Vicriviroc Malate	CCR5
Vidarabine (Vira-A)	5-alpha Reductase
Vincristine	microtubule
Vinflunine Tartrate	Microtubule Associated
Vismodegib (GDC-0449)	Hedgehog, P-gp
Vitamin B12	vitamin
Voriconazole	P450
Vorinostat (SAHA)	HDAC
VUF 10166	Neuronal Signaling
VX-222	HCV Protease
VX-680 (MK-0457, Tozasertib)	Aurora Kinase
VX-702	p38 MAPK
VX-745	p38 MAPK
WAY-100635	5-HTReceptor
WAY-362450	FXR
WAY-600	mTOR
WHI-P154	JAK/STAT
WP1066	JAK/STAT
WP1130	DUB, Bcr-Abl
WYE-125132	mTOR
WYE-354	mTOR
WYE-687	mTOR
WZ 811	GPCR & G Protein
WZ3146	EGFR
WZ4002	EGFR
WZ8040	EGFR
Xanthone (Genicide)	antioxidant
XAV-939	Wnt/beta-catenin
XL-184 free base (Cabozantinib)	PI3K
XL147	VEGFR, c-Met, Flt, Tie-2, c-Kit
XL765	PI3K, mTOR
YM155	Survivin
YO-01027	Gamma-secretase
Yohimbine hydrochloride (Antagonil)	mydriatic
Zalcitabine	reverse transcriptase
Zibotentan (ZD4054)	ETA Receptor
Zidovudine (Retrovir)	Microbiology
Zileuton	5-lipoxygenase
Ziprasidone hydrochloride	antipsychotic
ZM 336372	Raf
ZM-447439	Aurora Kinase
Zoledronic Acid (Zoledronate)	PKC
Zolmitriptan (Zomig)	serotonin receptor
Zonisamide	anticonvulsant
ZSTK474	PI3K

## Sheet: classification
Drug Class	Examples	No of compounds
kinase inhibitors	RTKs, PI3K, mTOR, SRC, ABL, Aurora kinases, CDK, MEK etc. (> 30 targets)	261
stem cell samll molecules	g-secretase, TGF-b/SMAD, Hedgehog, GSK-3, Wnt/b-Catenine inhibitors	42
epigenetic small molecules	HADC, Sirtuin inhibitors	24
chemotherapeutic agents	alkylating agents, topoisomerase inhibitors, cytotoxic antibiotics, antimetabolites	52
GPCR inhibitors	5-HT receptors, adrenegic receptors, dopamine receptor, opioid receptors	62
FDA approved drugs	oncology, cardiology, anti-inflammatory, immunology, neuropsychiatry, analgesia	430
natural products	flavonoids, terpene lactones	115
