# Supplementary material for: Targeting the differential addiction to anti-apoptotic BCL-2 family for cancer therapy
Source: Nat Commun. 2017 Jul 17;8:16078. doi: 10.1038/ncomms16078 (PMC5520052; doi:10.1038/ncomms16078)
Supplement: Supplementary Data 3 [file ncomms16078-s4.xlsx]

## Sheet: Table S3
Summary of siRNA
Gene	sequences of siRNA oligos
BCL-2	5’-AAUGGAUGUACUUCAUCACTAtt-3’
BCL-XL	5’-AUACUUUUGUGGAACUCUAtt-3’
BCL-XL #2	5’-GGAACUCUAUGGGAACAAUtt-3’
MCL-1	5’-CCAGUAUACUUCUUAGAAAtt-3’
BIM	5’-CAACCACUAUCUCAGUGCAtt-3'
CDK9	5’-UGAGAUUUGUCGAACCAAAtt-3’
Summary of Primers for qRT-PCR
Gene	Sequences of Primers for qRT-PCR
BCL-2	5′-CCCTGTGGATGACTGAGTACCTG-3'
BCL-2	5′-GTGATGCAAGCTCCCACCAG-3′
BCL-XL	5′-CTTACCTGAATGACCACCTAGAGCC-3′
BCL-XL	5′-GAGTGGATGGTCAGTGTCTGGTC-3′
MCL-1	5′-GCTGCATCGAACCATTAGCAGAAAG-3′
MCL-1	5'-TTGGAGTCCAACTGCATAAACTGGT-3′
BAX	5'-CTCAGGATGCGTCCACCAAG-3’
BAX	5′-CATGTCAGCTGCCACTCGG-3′
BAK	5'-CGACATCAACCGACGCTATGACTC-3′
BAK	5′-GCAGCATGAAGTCGACCACG-3′
MYC	5’-GTCCTCGGATTCTCTGCTCTCC-3’
MYC	5’-GCTGTGAGGAGGTTTGCTGTG-3’
ACTB (beta-Actin)	5′-TCCCTGGAGAAGAGCTACGAG-3′
ACTB (beta-Actin)	5′-AGGAAGGAAGGCTGGAAGAGTG-3'
